# Supplementary material for: An Exploratory Study of the Association between Housing Price Trends and Antidepressant Use in Taiwan: A 10-Year Population-Based Study
Source: Int J Environ Res Public Health. 2021 Apr 30;18(9):4839. doi: 10.3390/ijerph18094839 (PMC8124140; doi:10.3390/ijerph18094839)
Supplement: Supplementary file 1 [file ijerph-18-04839-s001.zip]

Archive with 1 entries (1 files):
- ijerph-1085926-supplementary.pdf
